# Supplementary material for: Clinical and Safety Outcomes Associated with Extended Treatment of Venous Thromboembolism: A Network Meta-Analysis
Source: J Cardiovasc Dev Dis. 2022 Nov 25;9(12):414. doi: 10.3390/jcdd9120414 (PMC9781418; doi:10.3390/jcdd9120414)
Supplement: Supplementary file 1 [file jcdd-09-00414-s001.zip]

Archive with 1 entries (1 files):
- jcdd-2024327-supplementary.pdf
